# Supplementary material for: Early risk stratification of sepsis-related liver injury via machine learning: a multicohort study
Source: Front Med (Lausanne). 2026 Jan 27;13:1649101. doi: 10.3389/fmed.2026.1649101 (PMC12886363; doi:10.3389/fmed.2026.1649101)
Supplement: Supplementary file 1 [file Table_1.xlsx]

## Sheet: consistency_summary
Comparison of means and standard deviations for numeric variables before and after multiple imputation
Variable	Mean_before	Mean_after	SD_before	SD_after	Mean_diff	SD_diff
admission_age	68.0531	68.0531	16.1782	16.1782	0	0
weight	82.6436	82.6378	24.9684	24.9511	-0.00583838	-0.0172216
sofa	6.8216	6.8216	3.39097	3.39097	0	0
sapsii	41.1377	41.1377	13.6016	13.6016	0	0
gcs_min	10.8565	10.8568	4.04305	4.04296	0.000333214	-8.48e-05
lods	6.42029	6.42029	3.2549	3.2549	0	0
sirs	2.84482	2.84482	0.894215	0.894215	0	0
charlson_comorbidity_index	6.02385	6.02385	2.95242	2.95242	0	0
hematocrit_min	29.9726	29.9735	6.4706	6.46918	0.000951272	-0.00141749
hematocrit_max	35.1084	35.1074	6.29129	6.29165	-0.000973471	0.000356974
hemoglobin_min	9.88043	9.88104	2.17488	2.17489	0.000605815	4.74389e-06
hemoglobin_max	11.4776	11.4778	2.15578	2.15624	0.000185083	0.00045927
platelets_min	192.909	192.97	104.275	104.293	0.0607477	0.0171805
platelets_max	240.104	240.142	120.008	120.018	0.0380275	0.00994791
wbc_min	11.2272	11.2263	7.63757	7.63477	-0.000896019	-0.00280022
wbc_max	15.8826	15.8779	10.3798	10.376	-0.00467182	-0.00378264
bun_min	22.0472	23.7115	13.1494	14.5936	1.66423	1.44421
bun_max	27.0318	28.7955	15.6713	17.1045	1.76372	1.43312
calcium_min	7.955	7.95874	0.879843	0.876028	0.00374497	-0.00381479
calcium_max	8.55011	8.53944	0.827566	0.826424	-0.0106707	-0.00114191
chloride_min	101.973	101.971	6.71635	6.71787	-0.00124286	0.00151698
chloride_max	106.528	106.526	6.7404	6.73817	-0.0024678	-0.00222257
creatinine_min	1.37631	1.37581	1.40866	1.40812	-0.000496796	-0.000541136
creatinine_max	1.7019	1.70621	1.69672	1.71849	0.00431177	0.0217693
glucose_min	121.091	121.074	40.8783	40.83	-0.0167952	-0.0482704
glucose_max	179.721	180.792	98.0579	102.131	1.07136	4.07282
sodium_min	136.87	136.871	5.44269	5.44369	0.00164964	0.000996673
sodium_max	140.33	140.379	5.18935	5.3035	0.0482031	0.11415
potassium_min	3.8778	3.87778	0.585165	0.585099	-1.3e-05	-6.57e-05
potassium_max	4.62324	4.62913	0.796995	0.801978	0.00589449	0.00498313
pt_min	14.5433	14.5725	5.42528	5.4059	0.0292588	-0.0193768
pt_max	16.9309	16.8603	8.6522	8.55214	-0.0705985	-0.100063
ptt_min	30.7114	30.6578	8.6611	8.62946	-0.0535843	-0.0316398
ptt_max	45.3669	45.1663	31.5395	31.382	-0.200549	-0.157516
MCH	29.8159	29.8178	2.61421	2.62235	0.00191938	0.00813754
MCHC	32.7443	32.7443	1.6993	1.70039	7.55884e-06	0.00109158
MCV	91.1118	91.1359	6.98779	7.0277	0.0240519	0.039908
platelets	230.241	225.963	112.254	114.152	-4.27799	1.89794
RBC	3.62227	3.62244	0.756122	0.757044	0.000174189	0.00092218
RDW	15.0476	15.0552	2.06636	2.07364	0.00756693	0.00727997
heart_rate_mean	87.4586	87.435	16.5386	16.5443	-0.0235773	0.00575282
sbp_mean	116.163	116.187	15.7574	15.7638	0.0235897	0.0064668
dbp_mean	61.6555	61.6586	10.676	10.6691	0.0031372	-0.00684584
mbp_mean	77.0822	77.09	10.4403	10.4426	0.00784528	0.00232394
resp_rate_mean	19.9755	19.9714	3.98273	3.98214	-0.00407499	-0.000582659
temperature_min	36.2875	36.2729	0.742606	0.750491	-0.0145959	0.00788495
temperature_max	37.6014	37.5806	0.801914	0.799528	-0.0207691	-0.00238629
temperature_mean	36.9377	36.9222	0.642822	0.650056	-0.0154751	0.00723397
spo2_min	91.3972	91.4023	6.38071	6.37915	0.0050503	-0.00156219
spo2_max	99.6275	99.6278	0.913908	0.913654	0.000313722	-0.000254047
spo2_mean	97.0917	97.0927	2.09072	2.09067	0.00107084	-5.55e-05
glucose_mean	146.11	146.09	46.355	46.3535	-0.0199753	-0.00144635
bilirubin_total_min	0.701615	0.701615	1.06234	1.06234	0	0
bilirubin_total_max	0.942353	0.942353	1.24156	1.24156	0	0
inr_min	1.29576	1.29576	0.623294	0.623294	0	0
inr_max	1.55218	1.55218	1.0992	1.0992	0	0
sofa sequential organ failure assessment, sapsII simplified acute physiology score II, gcs glasgow coma score, lods logistic organ dysfunction system, sirs systemic inflammatory response syndrome, wbc white blood cell, bun blood urea nitrogen, pt prothrombin time, ptt partial thromboplastin time, MCH mean corpuscular hemoglobin, MCHC mean corpuscular hemoglobin concentration, MCV mean corpuscular…
