# Supplementary material for: Early risk stratification of sepsis-related liver injury via machine learning: a multicohort study
Source: Front Med (Lausanne). 2026 Jan 27;13:1649101. doi: 10.3389/fmed.2026.1649101 (PMC12886363; doi:10.3389/fmed.2026.1649101)
Supplement: Supplementary file 2 [file Table_2.xlsx]

## Sheet: Sheet1
Quasi–Gelman–Rubin diagnostics based on chain means for assessing convergence across multiply imputed datasets
Variable	Rhat
hematocrit_min	1.01989
hematocrit_max	0.99891
hemoglobin_min	1.06038
hemoglobin_max	0.991744
platelets_min	0.987483
platelets_max	0.984402
wbc_min	0.971968
wbc_max	1.00318
bun_min	0.97866
bun_max	0.995238
calcium_min	0.972278
calcium_max	0.996061
chloride_min	1.02
chloride_max	1.00776
creatinine_min	1.01959
creatinine_max	0.984634
glucose_min	0.999125
glucose_max	0.987741
sodium_min	1.04026
sodium_max	1.00926
potassium_min	0.995483
potassium_max	1.00129
pt_min	0.96945
pt_max	0.987505
ptt_min	0.996327
ptt_max	0.99127
MCH	1.0126
MCHC	1.00548
MCV	1.02061
platelets	1.03529
RBC	0.986523
RDW	0.996055
heart_rate_mean	0.968868
sbp_mean	1.0479
dbp_mean	1.09101
mbp_mean	1.04316
resp_rate_mean	1.0329
temperature_min	0.985524
temperature_max	1.03065
temperature_mean	1.01581
spo2	1.03408
spo2	1.02255
spo2	1.05268
glucose_mean	0.996985
sofa sequential organ failure assessment, sapsII simplified acute physiology score II, gcs glasgow coma score, lods logistic organ dysfunction system, sirs systemic inflammatory response syndrome, wbc white blood cell, bun blood urea nitrogen, pt prothrombin time, ptt partial thromboplastin time, MCH mean corpuscular hemoglobin, MCHC mean corpuscular hemoglobin concentration, MCV mean corpuscular…
