# Supplementary material for: Early risk stratification of sepsis-related liver injury via machine learning: a multicohort study
Source: Front Med (Lausanne). 2026 Jan 27;13:1649101. doi: 10.3389/fmed.2026.1649101 (PMC12886363; doi:10.3389/fmed.2026.1649101)
Supplement: Supplementary file 3 [file Table_3.xlsx]

## Sheet: Sheet1
	Calibration performance of all machine learning models in internal validation
	Model	Brier	Slope	Intercept
	RandomForest	0.0752686	6.49508	-5.08836
	SVM	0.0465131	4.09494	-3.37468
	KNN	0.206705	3.55686	-4.66888
	XGBoost	0.0427969	8.45503	-3.69281
	DecisionTree	0.13562	3.03215	-4.03251
	NaiveBayes	0.133296	2.28113	-3.59321
	LogisticRegression	0.13472	4.58065	-4.9407
	SOFA	0.16888	4.48872	-4.87568
	SAPSII	0.182499	3.81855	-4.5305
