# Supplementary material for: Early risk stratification of sepsis-related liver injury via machine learning: a multicohort study
Source: Front Med (Lausanne). 2026 Jan 27;13:1649101. doi: 10.3389/fmed.2026.1649101 (PMC12886363; doi:10.3389/fmed.2026.1649101)
Supplement: Supplementary file 4 [file Table_4.xlsx]

## Sheet: Sheet1
	Performance metrics of the RF model before and after isotonic regression calibration
	Model	ROC-AUC	95% CI		PR-AUC	95% CI		Recall	Accuracy	F1	Sensitivity	Specificity	Brier	Intercept
			Lower	Upper		Lower	Upper
	RF_raw	0.866988	0.833855	0.90012	0.392189	0.30766	0.472701	0.469799	0.932838	0.424242	0.469799	0.958582	0.0752686	-5.08836
	RF_isotonic regression	0.877211	0.847082	0.907341	0.414008	0.329536	0.490738	0.469799	0.933192	0.425532	0.469799	0.958955	0.0384691	-3.88945
