# Supplementary material for: Early risk stratification of sepsis-related liver injury via machine learning: a multicohort study
Source: Front Med (Lausanne). 2026 Jan 27;13:1649101. doi: 10.3389/fmed.2026.1649101 (PMC12886363; doi:10.3389/fmed.2026.1649101)
Supplement: Supplementary file 5 [file Table_5.xlsx]

## Sheet: RF_SHAP_breakpoints_top10
Quantitative summaries of feature-specific risk thresholds derived from SHAP dependence plots
	Feature	KneePoint	Cross0
	bilirubin_total_max	0.752103	0.803696
	bilirubin_total_min	0.683634	0.680171
	inr_max	1.44951	1.43076
	lods	8.27912	6.72154
	pt_max	15.9759	15.552
	sofa	9.80522	8.08496
	ptt_min	28.2076	28.6074
	gcs_min	14.9759	13.491
	inr_min	1.19838	1.19366
	platelets_min	187.733	168.462
