# Supplementary material for: Early risk stratification of sepsis-related liver injury via machine learning: a multicohort study
Source: Front Med (Lausanne). 2026 Jan 27;13:1649101. doi: 10.3389/fmed.2026.1649101 (PMC12886363; doi:10.3389/fmed.2026.1649101)
Supplement: Supplementary file 6 [file Table_6.xlsx]

## Sheet: Sheet1
	Calibration metrics for all models in external validation corhort
	Model	Brier	Slope	Intercept
	RandomForest	0.17059	13.2024	-2.24691
	SVM	0.217077	139.273	-5.03168
	KNN	0.205709	8.14881	-1.67234
	XGBoost	0.18061	11.0772	-2.17669
	DecisionTree	0.210573	3.32467	-1.35507
	NaiveBayes	0.180854	2.59779	-1.72727
	LogisticRegression	0.177629	7.36242	-1.8109
	SOFA	0.215468	17.8888	-2.29719
	SAPSII	0.231726	8.53923	-1.52885
