# Supplementary material for: Early risk stratification of sepsis-related liver injury via machine learning: a multicohort study
Source: Front Med (Lausanne). 2026 Jan 27;13:1649101. doi: 10.3389/fmed.2026.1649101 (PMC12886363; doi:10.3389/fmed.2026.1649101)
Supplement: Supplementary file 7 [file Table_7.xlsx]

## Sheet: Sheet1
Confusion matrices for all prediction models in the external validation cohort
	Model	TN	FP	FN	TP
	RandomForest	84	9	5	22
	SVM	80	11	9	20
	KNN	76	14	13	17
	XGBoost	80	9	9	22
	DecisionTree	73	9	16	22
	NaiveBayes	83	15	6	16
	LogisticRegression	77	9	12	22
	SOFA	51	7	38	24
	SAPSII	30	6	59	25
